# Supplementary material for: Dimethyl pyrazol-based nitrification inhibitors effect on nitrifying and denitrifying bacteria to mitigate N2O emission
Source: Sci Rep. 2017 Oct 23;7:13810. doi: 10.1038/s41598-017-14225-y (PMC5653738; doi:10.1038/s41598-017-14225-y)
Supplement: Supplementary file 2 — Dataset 1 [file 41598_2017_14225_MOESM2_ESM.xlsx]

## Sheet: N2O emission
		Daily N2O emission (µg N2O-N kg-1 dry soil day-1)									Cumulative N2O emission (µg N2O-N kg-1 dry soil day-1)
WFPS	Treatment	2	4	6	8	10	12	16	31	51
40	C	1.06575	-0.463649	-1.15843	4.7018	-1.71444	0.136972	-0.0490599	-0.482586	-0.284565	5.24296
40	C	-0.286764	-1.09052	-2.96354	4.19784	-0.739001	-0.501479	0.313474	0.213402	-0.381244	-2.34073
40	C	0.548787	-0.854033	-2.10542	4.4749	-0.491633	-0.225717	0.409396	-0.644805	-0.711238	2.98205
40	C	0.824089	-0.0154688	-1.60017	4.57902	-1.44019	0.149869	0.147816	0.242792	1.08156	5.0948
40	AS	6.97567	6.54678	-0.037033	5.01251	-0.521633	-0.368324	0.501327	-0.303415	-1.24195	35.5755
40	AS	7.18652	7.4981	2.03009	4.8277	-1.08015	-1.90284	0.274994	-0.303415	1.54387	38.2457
40	AS	13.8896	14.434	3.1164	4.91936	-0.930704	-1.2693	-0.008201	-2.36866	-0.460355	69.1288
40	AS	8.32604	7.33325	0.986659	5.41025	-0.616722	1.15947	0.148026	1.22787	0.546906	44.7936
40	DMPP	4.37245	0.819965	-1.59232	5.47926	-0.705238	-0.925804	0.636016	1.13454	0.0214203	15.535
40	DMPP	2.25965	-0.292434	-1.55863	4.66357	-0.110219	-0.465967	-0.345274	-0.0405316	0.199828	9.40037
40	DMPP	0.0463774	-0.283308	-0.921637	3.82154	0.193255	-0.778548	0.630327	0.187472	-0.7227	4.72008
40	DMPP	2.34098	0.305517	-1.05151	3.97845	-1.34927	-1.31771	0.885845	0.637441	-1.14897	6.64721
40	DMPSA	1.11285	-0.37494	-1.6077	4.04168	-0.831258	-0.754191	0.822729	-0.0545644	-1.75593	3.72541
40	DMPSA	0.38127	-1.49473	-0.516134	6.40806	-1.19637	-0.418757	1.30157	0.419963	0.719918	6.71151
40	DMPSA	1.90872	0.789811	2.12949	6.84729	0.25363	1.26003	0.636468	-3.54162	0.133617	25.9234
40	DMPSA	-0.0830756	-0.967285	-1.38176	5.54271	0.121647	-0.533395	0.814915	-4.06472	0.108146	5.83982
80	C	0.380017	-0.229991	-0.52292	4.92702	0.46571	0.374819	0.122477	-3.09545	3.1851	10.6369
80	C	0.0551882	-0.254571	-0.742947	3.90441	-0.080045	-0.424797	-0.0104958	-2.10494	1.40322	5.16191
80	C	0.691494	0.212051	-0.978898	4.39904	-1.08865	-0.883095	1.35563	-1.45543	1.17543	5.18049
80	C	-0.164717	-0.780529	-1.31909	4.65523	-1.31854	-0.363161	-0.853923	-1.98353	4.009	1.635
80	AS	15.3432	92.7745	123.734	86.8902	19.7348	0.26885	0.300617	-1.03774	1.27743	677.391
80	AS	23.4537	62.813	111.489	123.248	56.7055	1.16839	1.05863	-3.37393	-0.125358	757.205
80	AS	85.0741	85.8502	135.685	72.205	5.62732	0.748763	0.762571	-2.48645	0.863998	770.041
80	AS	12.8526	107.449	110.366	116.555	53.7129	7.44787	2.15218	-2.38082	0.401252	813.079
80	DMPP	-0.17496	1.72476	0.321915	3.8105	0.723483	-0.661661	3.28974	-1.75827	0.801605	11.8539
80	DMPP	0.405296	1.1004	-1.03832	5.05384	2.90223	3.09336	4.8259	-1.08777	-1.28458	21.522
80	DMPP	0.97018	0.0309821	-1.89024	4.15194	-0.855074	-0.215077	-0.703431	-1.60009	2.35108	4.528
80	DMPP	0.978283	0.402332	-1.00618	5.03946	-0.604035	0.427953	3.41363	-1.61131	0.622702	10.2967
80	DMPSA	14.0474	3.44319	2.42124	4.92916	4.04954	0.309185	-0.565948	-1.36465	0.751658	58.2798
80	DMPSA	2.90151	1.76986	1.69535	5.88235	2.40542	5.79148	2.04547	-1.32542	-1.23407	38.0312
80	DMPSA	5.50959	8.03171	4.78016	10.4687	3.19952	2.08126	3.28513	-2.12038	-0.32716	67.1363
80	DMPSA	10.4927	25.3277	2.96558	10.1029	2.54726	1.8895	3.3894	-1.97538	1.11036	105.741

## Sheet: (N2O + N2)_N2O
	acetylene-trated-bottles (N2O+ N2)			non-acetylene-trated-bottles (N2O)			((N2O+ N2)/N2O)
Replicate	KNO3	DMPP	DMPSA	KNO3	DMPP	DMPSA	KNO3	DMPP	DMPSA
1	60.29	55.35	40.92	48.17	30.3	28.91	0.94	1.83	1.42
2	65.99	62.72	54.98	59.23	39.45	28.8	1.11	1.59	1.91
3	63.07	50.32	35.46	55.37	33.18	27.9	1.14	2.41	1.27
4	60.24	52.05	63.61	54.05	20.86	37.78	1.11	1.57	1.68

## Sheet: Geochemical parameters
	Treatment	mg N-NH4+ Kg-1 dry soil										mg N-NO3- Kg-1 dry soil										Soil pH
WFPS		Day 2	Day 4	Day 6	Day 8	Day 10	Day 12	Day 14	Day 16	Day 31	Day 51	Day 2	Day 4	Day 6	Day 8	Day 10	Day 12	Day 14	Day 16	Day 31	Day 51	Day 0	Day 2	Day 4	Day 6	Day 8	Day 10	Day 12	Day 14	Day 16	Day 31	Day 51
0.4	C	0	0	0	0	0	0	0	0	0	0	1.74479	0.729088	4.07466	0	0	3.88132	0	3.79172	8.12784	8.20036	8.49417	8.48	8.46	8.04	8.47	8.49	8.27	8.31	8.29	8.42	8.48
0.4	C	0	0	0	0	0	0	0	0	0.119141	0	0.741219	2.12317	3.99804	0	0	0.183504	0	1.75318	10.2398	14.3024	8.40583	8.63	8.44	8.75	8.61	8.57	8.52	8.37	8.41	8.52	8.62
0.4	C	0	0.158855	0	0	0	0	0	0	0	0	0	2.60253	4.09009	0	0	1.38305	0	8.30178	5.67167	9.3199	8.43833	8.58	8.39	8.51	8.56	8.36	8.02	8.44	8.51	8.36	8.55
0.4	AS	23.1134	14.853	0.397138	0	0	0	0	0	0	0	9.89701	17.6181	18.5721	27.9041	32.8082	37.0224	27.9096	22.1884	36.5661	44.294		8.1	7.88	8.36	7.9	8.35	8.08	7.92	8.19	8.02	8.17
0.4	AS	23.5106	11.5964	0.555993	0	0	0	0	0	0	0	5.50942	20.0537	30.7994	40.6468	24.1697	33.1178	23.8555	24.1479	42.3085	41.6042		8.31	7.99	8.05	7.9	8.04	7.75	7.91	8.04	8.12	8.13
0.4	AS	26.2905	13.5027	0	0	0	0	0.436852	0	0.119141	0	9.56082	0	20.0153	35.5878	33.6379	36.6379	21.4611	20.1218	37.2395	53.5434		8.01	7.97	8.47	8.03	7.86	7.87	7.98	8.01	8.2	8.04
0.4	DMPP	27.5614	17.4741	12.8673	11.1993	16.9578	15.3692	7.98247	12.1127	0.675134	0	11.2677	11.4001	17.6377	7.30526	13.5862	16.8364	11.4902	15.7876	44.7356	41.1416		8.24	7.9	8.14	8.19	8.3	7.75	8.01	8.21	8.14	8.15
0.4	DMPP	31.0562	16.2032	18.4272	9.2136	15.0515	19.5789	9.65045	7.98247	1.70769	0	5.26814	6.53886	12.4687	12.0857	10.3715	23.0469	9.72049	22.0369	26.6176	46.1535		8.4	7.94	8.55	7.97	7.88	8.4	7.96	8.03	8.24	8.11
0.4	DMPP	27.7996	16.2827	9.2136	12.5893	20.3732	14.3367	10.8419	6.07621	1.94598	0	6.83991	12.5758	6.1488	3.11435	10.2275	17.1179	12.2692	7.00733	38.2426	41.3236		8.37	8.17	8.16	8.02	8.3	8.01	7.86	8.27	8.24	8.32
0.4	DMPSA	33.8361	16.2827	16.2827	15.131	14.4161	19.6583	6.23506	10.3653	1.86655	0	0	12.6792	12.8545	0	20.998	20.2119	6.157	20.7555	46.4159	45.7747		8.2	8.22	8.37	8	7.91	7.93	7.87	8.05	8.27	8.1
0.4	DMPSA	23.9871	14.1381	10.961	14.0984	11.7156	11.3184	10.2859	13.3041	1.94598	0	9.19368	15.0656	14.0354	6.63957	11.5897	21.1669	15.5288	27.7026	42.1701	49.7999		8.35	8.24	8.14	7.91	8.22	7.83	8.25	8.27	8.16	8.08
0.4	DMPSA	30.8179	11.9141	17.9506	12.7481	12.351	14.019	11.795	9.17388	2.50197	0	10.7266	11.7991	9.35825	3.78914	12.7551	16.1849	18.6135	25.0659	23.8767	44.4592		8.37	7.83	8.65	7.92	8.21	7.82	7.97	7.98	7.9	8.13
0.8	C	0	0	0	0.74095	0.217926	0	0.74095	0.392267	1.35114	2.39719	0	1.66966	0	0	0	0	0	0.780094	6.81076	1.22767	8.02667	7.82	8.06	8.2	8.04	7.88	7.9	8.01	8.19	8.04	8.07
0.8	C	0.348682	0.958876	0	0.915291	0.305097	0.217926	0.566609	1.1768	0.305097	1.35114	0	3.55167	1.19996	0	0	0	0	4.30507	0	0.458316	8.0625	7.91	8.17	8.12	8.05	7.89	7.99	8.13	8.02	8.06	8.08
0.8	C	1.04605	0	0	0.392267	0.130756	1.26397	0.130756	1.1768	0.74095	1.43831	0	0	1.64959	0	0	0	0	0.79703	0	2.09814	7.97833	7.87	8.1	8.25	7.95	7.99	7.93	8.18	7.9	8.02	8.12
0.8	AS	24.2334	24.4078	20.9209	19.2211	15.6471	13.555	34.5631	10.1554	8.49913	5.88401	0.473686	1.94063	11.9284	0	0	5.784	0	9.76658	0	2.96959		7.84	7.94	8.29	7.86	7.8	7.86	7.72	7.86	7.91	8.07
0.8	AS	37.9192	20.9209	15.1677	20.3543	20.0928	17.8264	11.7244	8.76064	4.57645	3.79192	1.80152	0	0.534282	0	0	3.07096	0	4.12083	0	2.03803		7.94	7.8	8.24	7.83	7.73	7.86	7.8	7.73	7.92	8.33
0.8	AS	28.5919	18.5673	16.9111	21.4004	14.3396	16.5188	11.8988	9.54517	4.48928	1.61266	2.85369	0.37677	1.63422	0	0	3.70639	1.72149	5.82938	0	1.59775		7.77	8.02	8.14	7.87	8.03	7.79	7.89	7.76	8	8.12
0.8	DMPP	29.2021	22.5772	21.7055	19.4826	32.2967	26.1076	15.9958	23.9283	17.9135	27.0665	0.964331	0	1.36579	0	0	0	0	2.62011	0.730853	6.15174		7.82	7.93	8.23	7.96	7.95	7.94	8.13	7.77	8.02	8.11
0.8	DMPP	25.1051	26.6742	22.0541	19.7441	28.0253	24.0155	18.1751	32.6454	19.3083	19.1339	0	1.18048	0	0	0	0	0	2.66681	0.29356	2.0673		7.81	8.01	8.07	7.95	7.92	8.06	7.93	7.9	7.97	8.07
0.8	DMPP	20.3979	19.7877	26.7614	20.8773	29.0714	32.471	22.9694	23.3181	20.2672	19.3083	1.05263	0	0.884351	0	0	0	0	1.99134	0.151369	2.85007		8.03	8.12	8.15	7.92	7.96	7.93	7.93	7.79	7.96	7.98
0.8	DMPSA	23.013	24.2334	23.2745	22.8823	20.4415	33.9529	22.2721	26.3691	18.3494	17.3905	0.351024	0	16.1668	0	0	0	0	1.60847	0	0.970058		7.79	7.96	8.25	7.89	7.82	7.85	7.92	7.9	7.93	8.04
0.8	DMPSA	23.7104	20.5722	10.3733	15.5599	28.1125	31.6865	20.7902	19.2211	21.3132	6.23269	0.953563	0	2.55237	0	0	0	0	0.834523	0.233013	2.65291		7.79	8.01	8.14	7.99	7.76	8.03	7.89	7.85	7.91	8.2
0.8	DMPSA	23.8847	20.8338	29.2021	25.7589	25.4974	26.3691	16.2573	23.4053	19.4826	20.2672	0	6.41821	1.09678	0	0	0	0	1.73114	0	4.05054		7.82	8.06	8.21	8.01	7.88	7.95	8.14	7.79	8.06	7.94

## Sheet: Relative Expression
		amoA				nosZI				narG				nirS				nirK
WFPS	Treatment	Day 2	Day 4	Day 6	Day 8	Day 2	Day 4	Day 6	Day 8	Day 2	Day 4	Day 6	Day 8	Day 2	Day 4	Day 6	Day 8	Day 2	Day 4	Day 6	Day 8
0.4	SA	338.786	11741.7	343.253	1129.96	1.47767	1.13318	2.24422	0.464772	1.06653	1.41282	1.6393	0.768793	1.61274	0.754286	1.05813	0.636456	1.43647	5.78406	1.29716	0.831274
0.4	SA	268.685	14204.3	470.72	1175.38	0.550389	1.42855	1.16316	1.04391	0.718689	1.04512	1.08777	0.464095	0.638586	0.670762	1.2391	0.437353	1.21372	4.97783	1.52095	0.580972
0.4	SA	186.23	15803.9	356.632	434.559	1.63972	2.84301	0.596152	0.747401	1.04005	2.05396	1.40951	0.357577	0.337628	1.35378	0.881161	0.299732	0.878583	5.38094	0.753029	0.382154
0.4	SA + DMPP	1.75261	15.552	11.8215	8.69049	0.978178	1.48033	3.30329	1.35729	1.02451	2.37626	2.85276	0.116657	0.48373	0.925746	2.91711	0.175882	1.08209	1.12241	2.59884	0.0691337
0.4	SA + DMPP	1.16566	86.8933	1.63046	6.00802	0.685395	1.90305	0.3148	2.0406	0.568541	1.84688	0.332064	0.150683	0.611437	3.8861	0.259444	0.18456	0.461286	5.60539	0.204586	0.0703805
0.4	SA + DMPP	1.70173	12.3531	7.73858	3.32555	0.789265	2.32577	1.04127	0.304622	0.651908	1.31749	2.47633	0.13681	0.666455	1.6544	2.03247	0.117879	0.746032	1.31701	2.60666	0.113948
0.4	SA + DMPSA	286.88	347.512	3.53757	222.997	0.210866	0.774494	0.117682	0.554825	0.539052	1.26827	0.205408	0.377475	0.3889	1.36113	0.269014	0.273671	0.56218	1.65442	0.301973	0.324117
0.4	SA + DMPSA	59.3326	84.353	5.25913	107.63	0.411411	1.79105	1.27707	1.39452	0.677489	0.570599	0.598366	0.208683	0.421625	0.864562	2.45913	0.177625	0.391378	1.14782	2.69689	0.195777
0.4	SA + DMPSA	88.6592	24.6555	1.82237	35.3917	0.365109	0.417377	0.879612	0.185062	0.645979	0.610299	0.991324	0.1403	0.258349	0.663341	0.544311	0.184993	0.33543	0.651987	0.78134	0.130279
0.8	SA	413.486	2830.73	808.187	77.6926	2.1745	4.07771	0.460112	0.413428	0.818187	0.00518323	0.50546	0.9234	0.988639	2.57102	0.299073	0.311449	0.769795	0.00227659	0.213019	0.458338
0.8	SA	303.268	2203.27	321.505	80.5255	1.20446	2.13255	0.912685	1.86321	0.75807	0.0032136	0.615508	2.5492	1.31533	1.68082	1.64587	1.18856	0.348923	0.00159014	0.9298	1.1043
0.8	SA	193.051	1575.8	464.514	100.433	2.42135	1.40311	1.36526	1.53377	1.40048	0.00219927	0.725557	1.21469	0.403841	2.07054	0.805649	1.20026	1.77208	0.00296304	0.832187	2.68587
0.8	SA + DMPP	1.54307	6.90767	4.33911	5.4935	4.60747	3.01959	0.668066	0.810277	1.17064	0.00187085	0.69188	1.25073	1.24874	1.70894	0.604685	0.966789	1.04269	0.0015533	0.393488	1.67063
0.8	SA + DMPP	1.67948	0.398387	1.68198	1.18768	3.15174	1.0666	0.150816	0.855558	1.50264	0.00149523	0.130923	0.951889	1.56162	0.631494	0.0863695	0.786831	1.39106	0.000409884	0.0289904	0.473215
0.8	SA + DMPP	0.172853	5.87472	17.3483	6.50797	4.51463	0.885482	0.781589	1.27298	1.11187	0.00224647	0.616913	1.09787	1.41516	1.41157	0.746258	0.758545	0.781425	0.00226149	0.385322	1.41655
0.8	SA + DMPSA	173.928	1340.2	103.651	101.718	4.92231	0.318732	1.89296	0.361232	1.45279	0.00201141	0.44553	1.10805	2.17367	1.57545	2.36034	0.43205	4.07745	0.00373802	1.13437	0.657442
0.8	SA + DMPSA	83.6644	1754.47	525.183	78.1894	7.32997	3.67747	0.972662	1.54673	1.90651	0.00384086	0.409345	1.42442	3.74154	0.607607	0.274338	1.45006	5.34516	0.00131115	0.0646639	0.93395
0.8	SA + DMPSA	60.1437	706.313	277.624	88.0683	2.4837	3.41197	1.45166	0.832481	0.99907	0.00353301	0.481714	1.26939	1.5546	2.11005	0.620922	1.17676	0.926775	0.0018926	0.203112	0.525926

## Sheet: Gene abundance
		Day 16											Day 51
WFPS	Treatment	Bacteria (16S rRNA gene copy n° g-1 dry soil)	Archaea (16S rRNA gene copy n° g-1 dry soil)	AOB (amoA gene copy n° g-1 dry soil)	AOA (amoA gene copy n° g-1 dry soil)	AOA/AOB	narG gene copy n° g-1 dry soil	nirK gene copy n° g-1 dry soil	nirS gene copy n° g-1 dry soil	nosZI gene copy n° g-1 dry soil	nosZII gene copy n° g-1 dry soil	(nosZI+nosZII)/(nirK+nirS)	Bacteria (16S rRNA gene copy n° g-1 dry soil)	Archaea (16S rRNA gene copy n° g-1 dry soil)	AOB (amoA gene copy n° g-1 dry soil)	AOA (amoA gene copy n° g-1 dry soil)	AOA/AOB	narG gene copy n° g-1 dry soil	nirK gene copy n° g-1 dry soil	nirS gene copy n° g-1 dry soil	nosZI gene copy n° g-1 dry soil	nosZII gene copy n° g-1 dry soil	(nosZI+nosZII)/(nirK+nirS)
40	C	3.60742e+09	7.49982e+08	1.38532e+07	6.23307e+07	4.49939	9.12315e+07	3.28958e+07	4.48328e+07	3.7176e+07	1.806e+07	0.710627	4.71928e+09	4.04706e+09	6.82687e+06	1.7503e+07	2.56385	2.759e+08	5.46251e+07	8.09918e+06	1.10544e+08	4.7425e+07	2.51847
40	C	6.10112e+09	1.11002e+09	2.42277e+07	1.49374e+08	6.16543	2.83285e+08	9.77829e+07	1.05567e+08	7.702e+07	3.89894e+07	0.57049	6.71803e+09	6.80515e+09	9.61715e+06	2.4213e+07	2.51768	3.6317e+08	8.07867e+07	1.09066e+07	1.34218e+08
40	C	7.67267e+09	8.33781e+08	1.86203e+07	9.82899e+07	5.27863	1.93092e+08	9.03923e+07	1.32573e+08	5.55164e+07	2.84019e+07	0.376373	7.32099e+09	5.97285e+09	8.99771e+06	3.43674e+07	3.81957	4.28599e+08	6.1134e+07	1.05641e+07	1.3847e+08	1.30913e+07	2.11388
40	C	5.72678e+09	9.28378e+08	1.79056e+07	1.24811e+08	6.9705	2.15573e+08	7.43223e+07	9.27077e+07	7.48234e+07	3.61935e+07	0.664653	7.20755e+09	5.59563e+09	8.60998e+06	2.93877e+07	3.41321	3.93435e+08	1.1808e+08	1.18392e+07	1.32929e+08	6.47321e+07	1.52142
40	AS	6.54095e+09	9.45623e+08	9.38221e+07	1.2494e+08	1.33167	2.25335e+08	7.19851e+07	9.19567e+07	8.41222e+07	3.60356e+07	0.73293	4.75868e+09	3.68107e+09	1.21386e+07	1.75843e+07	1.44862	2.14897e+08	1.07431e+08	8.12275e+06	9.1657e+07	5.07995e+07	1.23282
40	AS	7.14189e+09	1.40997e+09	1.1097e+08	1.3114e+08	1.18176	2.77723e+08	1.12952e+08	1.27148e+08	9.8148e+07	4.637e+07	0.601907	6.83933e+09	4.10428e+09	1.97014e+07	1.74336e+07	0.884888	2.30215e+08	1.09676e+08	8.18287e+06	8.09278e+07	5.46222e+07	1.1501
40	AS	5.41924e+09	9.79365e+08	1.13125e+08	1.45002e+08	1.28179	2.28561e+08	9.37617e+07	8.96016e+07	8.29146e+07	4.49981e+07	0.697592	5.30212e+09	2.70324e+09	9.40251e+06			1.6531e+08	5.34321e+07	6.2807e+06	8.26094e+07	4.82562e+07	2.19158
40	AS	7.69514e+09	8.91829e+08	9.88167e+07	1.49266e+08	1.51053	1.98103e+08	6.97939e+07	6.51721e+07	6.87086e+07	3.60121e+07	0.775905	5.69033e+09	3.68414e+09	1.24728e+07	1.77483e+07	1.42296	2.42207e+08	5.30773e+07	6.39269e+06	8.54605e+07	3.61773e+07	2.04537
40	DMPP	3.39918e+09	8.92966e+08	1.52713e+07	1.08482e+08	7.10366	1.76416e+08	7.51457e+07	9.49826e+07	7.6435e+07	3.40633e+07	0.649499	4.0803e+09	3.15095e+09	3.47568e+06	1.33478e+07	3.84036	1.94941e+08	3.48206e+07	1.00878e+07	1.06412e+08	2.62819e+07	2.95476
40	DMPP	3.91877e+09	1.06921e+09	1.58337e+07	1.82932e+08	11.5533	2.06662e+08	6.4622e+07	1.27792e+08	1.19588e+08	4.06821e+07	0.832945	1.23501e+10		1.003e+07	5.0026e+07	4.98761	4.66995e+08	1.1515e+08	1.95901e+07	1.44024e+08
40	DMPP	4.97969e+09	1.33741e+09	1.7626e+07	1.84924e+08	10.4916	1.73298e+08	9.03854e+07	8.86516e+07	1.0078e+08	3.4521e+07	0.755713	7.16998e+09	4.66494e+09	6.4213e+06	1.38957e+07	2.164	2.47248e+08	9.68665e+07	9.24055e+06	9.86042e+07	6.07748e+07	1.50206
40	DMPP	7.14385e+09	1.40714e+09	1.43714e+07	1.2862e+08	8.94974	1.95231e+08	8.60865e+07	1.091e+08	9.31362e+07	3.46802e+07	0.654841	4.19142e+09	5.07298e+09	5.954e+06	8.33648e+06	1.40015	2.21275e+08	8.7387e+07	1.10797e+07	9.8837e+07	2.50967e+07	1.25864
40	DMPSA	6.78334e+09	1.63524e+09	2.89525e+07	2.1812e+08	7.53371	2.45769e+08	1.45097e+08	1.37281e+08	1.22412e+08	4.05615e+07	0.577147	8.17906e+09		1.14187e+07	3.32014e+07	2.90764	3.82488e+08	1.20921e+08	1.4366e+07	1.39583e+08	6.49616e+07	1.51192
40	DMPSA	3.66669e+09	8.44318e+08	2.1153e+07	1.45371e+08	6.87237	1.7134e+08	6.23225e+07	1.09062e+08	7.80506e+07	3.35736e+07	0.65131	7.71107e+09	6.84898e+09	6.24382e+06	2.08709e+07	3.34264	2.94246e+08	1.1026e+08	1.1795e+07	1.08163e+08	5.81574e+07	1.36266
40	DMPSA	4.58958e+09	1.09153e+09	1.65868e+07	1.83314e+08	11.0518	1.68777e+08	9.39138e+07	1.14488e+08	9.67911e+07	4.69393e+07	0.689678	6.63028e+09	4.08092e+09	5.36873e+06	2.03374e+07	3.78813	2.58356e+08	1.0142e+08	1.16226e+07	8.59714e+07	3.78168e+07	1.09506
40	DMPSA	6.07815e+09	1315093750	2.99553e+07	1.81267e+08	6.05127	2.22298e+08	9.30057e+07	7.44862e+07	9.7297e+07	4.62862e+07	0.857254	6.24742e+09	4.66439e+09	4.76387e+06	1.74242e+07	3.65757	2.34572e+08	5.99078e+07	5.92221e+06	8.95217e+07	5.87815e+07	2.25282
80	C	2.75028e+09	9.42983e+08	2.73795e+07	1.20231e+08	4.39129	2.25848e+08	1.16862e+08	1.07742e+08	1.18326e+08	4.24187e+07	0.715682	4.28923e+09	4.63905e+09	7.10064e+06	2.47618e+07	3.48727	2.57543e+08	7.11525e+07	1.25778e+07	8.92175e+07	5.50063e+07	1.72248
80	C	3.11252e+09	4.74532e+08	1.54987e+07	5.86127e+07	3.78177	1.0913e+08	5.20434e+07	6.91697e+07	3.90125e+07	1.39309e+07	0.43678	7.29048e+09	5.24612e+09	6.58356e+06	1.63678e+07	2.48616	2.94293e+08	1.51906e+08	9.7844e+06	7.44613e+07	4.19037e+07	0.719676
80	C	6.79745e+09	8.85365e+08	2.40688e+07	1.06823e+08	4.43823	2.37278e+08	9.90153e+07	1.71126e+08	1.15321e+08	4.17531e+07	0.581452	5.84988e+09	4.23576e+09	7.21243e+06	1.58579e+07	2.19869	2.70437e+08	1.15406e+08	1.30447e+07	9.2373e+07	4.30393e+07	1.05419
80	C	1.01469e+10	1.12167e+09	3.10656e+07	1.71108e+08	5.50797	2.46503e+08	1.41185e+08	1.73422e+08	1.4523e+08	3.25406e+07	0.565057	9.30437e+09	5.64524e+09	9.86536e+06	1.88756e+07	1.91333	5.03574e+08		2.08011e+07
80	AS	8.23223e+09	9.48258e+08	7.41785e+07	1.83755e+08	2.4772	2.47004e+08	1.02755e+08	1.70025e+08	1.18586e+08	4.5818e+07	0.602697	4.63262e+09	3.83103e+09	1.00459e+07	1.45532e+07	1.44868	1.88934e+08	1.08735e+08	1.13263e+07	7.70439e+07	2.91217e+07	0.884261
80	AS	8.87749e+09	1.10622e+09	1.15715e+08	1.38837e+08	1.19982	2.33395e+08	1.03508e+08	1.74588e+08	1.24028e+08	4.67857e+07	0.614222	7.42955e+09	3.93474e+09	1.07417e+07	1.71941e+07	1.60068	3.749e+08	1.21534e+08	1.50505e+07	9.45638e+07	4.4515e+07	1.01826
80	AS	6.86431e+09	1.46293e+09	5.56344e+07	1.75953e+08	3.16266	3.02387e+08	1.50549e+08	2.0306e+08	1.52535e+08	5.35454e+07	0.582791	1.1207e+10	8.13236e+09	2.7489e+07	3.65644e+07	1.33015	5.24213e+08		1.91544e+07
80	AS	6.94071e+09	9.28947e+08	8.45788e+07	1.13323e+08	1.33985	2.11002e+08	6.69432e+07	9.1799e+07	6.84128e+07	4.1801e+07		3.85262e+09	4.54964e+09	9.15363e+06	1.78298e+07	1.94784	3.00118e+08	9.02937e+07	1.34993e+07	7.80352e+07	5.20136e+07	1.25296
80	DMPP	9.02149e+09	1.62685e+09	2.75981e+07	1.89069e+08	6.8508	2.64724e+08	1.04257e+08	1.01805e+08	1.74858e+08	6.27136e+07	1.15291	5.75297e+09	4.85532e+09	2.40949e+07	1.62307e+07	0.673614	4.44283e+08	6.00132e+07	1.72786e+07	1.19559e+08	1.03516e+08	2.88615
80	DMPP	9.42192e+09	1.32661e+09	1.59845e+07	2.05905e+08	12.8815	3.13401e+08	1.21046e+08	1.85384e+08	2.37039e+08	4.33104e+07	0.914889	6.096e+09	4.40521e+09	1.28558e+07	3.03723e+07	2.36254	3.02087e+08	1.05748e+08	1.81954e+07	1.21758e+08	7.80694e+07	1.61224
80	DMPP	5.1476e+09	1.29949e+09	2.16868e+07	6.97061e+07	3.21422	2.02533e+08	1.03161e+08	1.09616e+08	1.06593e+08	3.69342e+07	0.674541	7.43813e+09	6.53592e+09	9.66686e+06	2.20665e+07	2.28269	4.93852e+08	6.78456e+07	2.16622e+07	1.59098e+08	6.74499e+07	2.53104
80	DMPP	5.67809e+09	9.12527e+08	1.6831e+07	9.24021e+07	5.48999	1.95547e+08	7.98656e+07	1.14633e+08	1.04039e+08	2.76095e+07	0.67686	7.03324e+09	6.26399e+09	1.77558e+07	2.45234e+07	1.38115	4.24756e+08	1.29409e+08	2.11269e+07	1.40616e+08	7.52743e+07	1.43414
80	DMPSA	6.29049e+09	8.02042e+08	2.39101e+07	8.33167e+07	3.48459	1.83103e+08	7.11532e+07	1.11928e+08	9.05092e+07	3.30903e+07	0.675107	3.98948e+09	3.12512e+09	6.1468e+06	1.51199e+07	2.45981	2.14427e+08	5.96639e+07	1.07197e+07	9.56135e+07	3.44089e+07	1.84734
80	DMPSA	7.01029e+09	1.36511e+09	3.17086e+07	1.14633e+08	3.61519	1.76107e+08	1.11472e+08	1.14299e+08	1.10604e+08	3.90717e+07	0.662951	8.57232e+09	5.60552e+09	2.15403e+07	3.21334e+07	1.49178	4.07432e+08	1.18489e+08	2.05176e+07	1.24623e+08	7.36602e+07	1.42643
80	DMPSA	6.75325e+09	1.1674e+09	3.45361e+07	1.55324e+08	4.49743	1.79166e+08	1.25097e+08	1.29187e+08	9.71578e+07	4.77435e+07	0.569841	5.49672e+09	3.95871e+09	9.42013e+06	2.49376e+07	2.64727	2.44302e+08	9.27101e+07	1.17258e+07	1.12951e+08	5.97578e+07	1.65373
80	DMPSA	4.39866e+09	7.26364e+08	2.26494e+07	8.46636e+07	3.73802	9.89737e+07	6.09881e+07	8.01067e+07		3.42283e+07		5.54866e+09	4.55072e+09	7.0891e+06	1.1115e+07	1.5679	2.45775e+08	7.49809e+07	1.78287e+07	1.19774e+08	7.9514e+07	2.14728
